# Supplementary material for: Recombinant Klotho Protein Ameliorates Myocardial Ischemia/Reperfusion Injury by Attenuating Sterile Inflammation
Source: Biomedicines. 2022 Apr 13;10(4):894. doi: 10.3390/biomedicines10040894 (PMC9032004; doi:10.3390/biomedicines10040894)
Supplement: Supplementary file 1 [file biomedicines-10-00894-s001.zip]

Archive with 2 entries (2 files):
- biomedicines-1627635 - supplement figure.pdf
- biomedicines-1627635 - table.pdf
